# Supplementary material for: Detection of Ascaris lumbricoides infection by ABA-1 coproantigen ELISA
Source: PLoS Negl Trop Dis. 2020 Oct 15;14(10):e0008807. doi: 10.1371/journal.pntd.0008807 (PMC7591086; doi:10.1371/journal.pntd.0008807)
Supplement: S1 Data — (TXT) [file pntd.0008807.s005.txt]

============= Job AAD13651.1 ABA-1 allergen, partial [Ascaris lumbricoides] =============

BLASTP 2.9.0+


Reference: Stephen F. Altschul, Thomas L. Madden, Alejandro A.
Schaffer, Jinghui Zhang, Zheng Zhang, Webb Miller, and David J.
Lipman (1997), "Gapped BLAST and PSI-BLAST: a new generation of
protein database search programs", Nucleic Acids Res. 25:3389-3402.


Reference for composition-based statistics: Alejandro A. Schaffer,
L. Aravind, Thomas L. Madden, Sergei Shavirin, John L. Spouge, Yuri
I. Wolf, Eugene V. Koonin, and Stephen F. Altschul (2001),
"Improving the accuracy of PSI-BLAST protein database searches with
composition-based statistics and other refinements", Nucleic Acids
Res. 29:2994-3005.


Database: Trichuris_trichiura_prjeb535.TTRE2.1.pep.all
           9,650 sequences; 4,186,051 total letters


Query= AAD13651.1 ABA-1 allergen, partial [Ascaris lumbricoides]

Length=267


***** No hits found *****


Lambda      K        H
   0.313    0.130    0.370 

Gapped
Lambda      K        H
   -1.00    -1.00    -1.00 

Effective search space used: 844726624


  Database: Trichuris_trichiura_prjeb535.TTRE2.1.pep.all
    Posted date:  Nov 13, 2019  1:27 PM
  Number of letters in database: 4,186,051
  Number of sequences in database:  9,650


Matrix: BLOSUM62
Neighboring words threshold: 11
Window for multiple hits: 40
